# Supplementary material for: Sudachitin, a polymethoxylated flavone, improves glucose and lipid metabolism by increasing mitochondrial biogenesis in skeletal muscle
Source: Nutr Metab (Lond). 2014 Jul 4;11:32. doi: 10.1186/1743-7075-11-32 (PMC4128574; doi:10.1186/1743-7075-11-32)
Supplement: Additional file 1: Table S1 — Supplemental table Primer sequences. [file 1743-7075-11-32-S1.xlsx]

## Sheet: Sheet1
Supplemental table Primer sequences
		Forward primer 5’→3’(sense)	Reverse primer 5’→3’(antisense)
	ACOX	TCAACAGCCCAACTGTGACTTCCATTA	TCAGGTAGCCATTATCCATCTCTTCA
	18s	GGCCTCGAAAGAGTCCTGTA	AAACGGCTACCACATCCAAG
	36b4	CTTCATTGTGGGAGCAGACA	TCTCCAGAGCTGGGTTGTTC
	ACC1	AACCCACGCTAAACAG	AGGTCCGGAAAGAGACCATT
	adiponectin	TGTTGGAATGACAGGAGCTG	CGAATGGGTACATTGGGAAC
	aP2	CAACCTGTGTGATGCCTTTGTG	CTCTTCCTTTGGCTCATGCC
	ATGL	TATCCGGTGGATGAAAGAGC	CAGTTCCACCTGCTCAGACA
	CD36	CAGTCGGAGACATGCT	CTCGGGGTCCTGAGTT
	CPT1a	CTTCCATGACTCGGCTCTTC	AGCTTGAACCTCTGCTCTGC
	DGAT1	GTGCACAAGTGGTGCATCAG	CAGTGGGATCTGAGCCATC
	DGAT2	AGTGGCAATGCTATCATCATCGT	AAGGAATAAGTGGGAACCAGATCA
	FAS	CCCTTGATGAAGAGGGATCA	ACTCCACAGGTGGGAACAAG
	FDS	ATGGAGATGGGCGAGTTCTTC	CCGACCTTTCCCGTCACA
	G6Pase	AAGACTCCCAGGACTGGTTCATCC	TAGCAGGTAGAATCCAAGCGCG
	GAPDH	GAAATCCCATCACCATCTTCCAGG	GAGCCCCAGCCTTCTCCATG
	GLUT1	CCTTTTCGTTAACCG CTT TGG	CAGGATCAGCATCTCAAAGGACTT
	GLUT3	CAAGTCACAGTGCTAGAGTCTTTC	GGAGAGCTGGAGCATGATAGAGAT
	GLUT4	ACGGTCTTCACGTTGGTCTC	CTCAAAGAAGGCCACAAAGC
	HMG-R	CTTGTGGAATGCCTTGTGATTG	AGCCGAAGCAGCACATGAT
	HMG-S	GCCGTGAACTGGGTCGAA	GCATATATAGCAATGTCTCCTGCAA
	HSL	ACGCTACACAAAGGCTGCTT	TCGTTGCGTTTGTAGTGCTC
	LDLR	AGGCTGTGGGCTCCATAGG	TGCGGTCCAGGGTCATCT
	mtTFA	GCTGATGGGTATGGAGAAG	GAGCCGAATCATCCTTTGC
	Mttp	CATGTCAGCCATCCTGTTTG	CTCGCGATACCACAGACTGA
	NRF1	GCCGTCGGAGCACTTACT	CTGTTCCAATGTCACCACC
	NRF2	AGCAGGACATGGAGCAAGTT	TTCTTTTTCCAGCGAGGAGA
	PEPCK	TGCTGATCCTGGGCATAACTAACC	TGGGTACTCCTTCTGGAGATTCCC
	PGC1a	TCACACCAAACCCACAGAAA	TCTGGGGTCAGAGGAAGAGA
	PPARa	AGACCCTCGGGGAACTTAGA	CAGAGCGCTAAGCTGTGATG
	PPARg	CGAGTCTGTGGGGATAAAGC	GGATCCGGCAGTTAAGATCA
	Sirt1	AGTTCCAGCCGTCTCTGTGT	GATCCTTTGGATTCCTGCAA
	SREBP1	TACTTCTTGTGGCCCGTACC	TCAGGTCATGTTGGAAACCA
	SS	CCAACTCAATGGGTCTGTTCCT	TGGCTTAGCAAAGTCTTCCAACT
	UCP1	CCGAAACTGTACAGCGGTCT	TAAGCCGGCTGAGATCTTGT
	UCP2	CTCAAAGCAGCCTCCAGAAC	ACATCTGTGGCCTTGAAACC
	UCP3	CGGTGGATGTGGTAAAGACC	AAAGGAGGGCACAAATCCTT
